# Supplementary material for: Soyasapogenol C from Fermented Soybean (Glycine Max) Acting as a Novel AMPK/PPARα Dual Activator Ameliorates Hepatic Steatosis: A Novel SANDA Methodology
Source: Int J Mol Sci. 2022 May 13;23(10):5468. doi: 10.3390/ijms23105468 (PMC9141180; doi:10.3390/ijms23105468)
Supplement: Supplementary file 1 [file ijms-23-05468-s001.zip]

Archive with 1 entries (1 files):
- ijms-1684780-supplementary.pdf
